# Supplementary material for: The selectivity filter of the mitochondrial protein import machinery
Source: BMC Biol. 2020 Oct 29;18:156. doi: 10.1186/s12915-020-00888-z (PMC7596997; doi:10.1186/s12915-020-00888-z)
Supplement: Supplementary file 6 — Additional file 6: Table S1 Individual values for experiments with n < 6. [file 12915_2020_888_MOESM6_ESM.xlsx]

## Sheet: Figure 2
	AACWT binding and import in the presence or absence of ATP (% of added) (Fig. 2c)										Effect of KCl on AACWT binding to trypsin-pretreated mitochondria (% of added) (Fig. 2e)
		replicate 1	replicate 2	replicate 3	replicate 4	replicate 5	replicate 6					replicate 1		replicate 2		replicate 3
	binding +ATP	33.783	25.7844	27.4392	29.335	31.7798	25.1271				KCl (mM)	- trypsin	+ trypsin	- trypsin	+ trypsin	- trypsin	+ trypsin
	import +ATP	7.83969	14.8297	12.5526	7.36453	4.76154	8.41548				0	22.232	7.82238	24.0318	8.79871	18.8561	8.04588
	binding -ATP	22.695	32.8918	27.8885	23.5411						125	45.0169	13.845	49.4516	14.8449	43.1584	11.7277
	import -ATP	0	0.538079	1.5909	0.298103						250	42.5937	9.98677	44.0876	11.1395	39.6883	9.66917
											(average amounts of mitochondria-associated AAC obtained in abscence of KCl were set to 100 %)
	Binding of AAC constructs to trypsin-pretreated mitochondria (% of added) (Fig. 2f)										Binding and import of SU9-DHFR and ML3-DHFR (% of added) (Fig. 2g)
		replicate 1		replicate 2		replicate 3						replicate 1				replicate 2				replicate 3
		- trypsin	+ trypsin	- trypsin	+ trypsin	- trypsin	+ trypsin					binding -Val	binding +Val	import -Val	import +Val	binding -Val	binding +Val	import -Val	import +Val	binding -Val	binding +Val	import -Val	import +Val
	III-DHFR	12.5255	12.5927	13.8745	15.2008	10.9489	15.5926				SU9-DHFR	10.5204	16.4652	20	1.08977	16.0525	13.2591	16.2347	0.454069	8.24909	10.5459	15.613	0.398184
	ML3-TMD6-DHFR	13.9297	20.2762	12.9491	17.0773	11.8897	17.1048				ML3-DHFR	0.797498	0.891321	0	0	0.895296	0.667678	0	0	0.174152	0.742438	0	0
	TMD6-DHFR	13.4584	8.15265	11.2309	7.10372	11.9109	7.41072
	ML3-DHFR	0.164854	0	0.129779	0.182392	0.175377	0.21396
	AAC∆pos	0	0	0	0	0	0
	(average amounts of mitochondria-associated III-DHFR were set to 100 %)
	Binding of 35S-labeled polypeptides to Tom70cd (Fig. 3b)
		replicate 1	replicate 2	replicate 3	replicate 4	replicate 5	replicate 6	replicate 7	replicate 8	replicate 9	replicate 10	replicate 11	replicate 12	replicate 13	replicate 14	replicate 15	replicate 16	replicate 17	replicate 18	replicate 19	replicate 20	replicate 21	replicate 22	replicate 23	replicate 24	replicate 25	replicate 26	replicate 27	replicate 28	replicate 29	replicate 30
	AACWT	22.9	19	25.2	17.1	31	18.1	25.6	27.7	27.1	24.5	24	16	16	32	23.4	22.4	17.3	13.4	27.7	21.4	25.9	29.6	13.2573	14.7108	28.7263	23.1151	24.1695	19.1348	22.3893	22.2184
	ML3-TMD6-DHFR	23.8537	26.2647	19.5896
	ML3-DHFR	0.645453	0.355703	0.37449
	TMD6-DHFR	13.8434	16.6866	13.5192
	AAC∆pos	18.5	20.7	15.7	23.2	12.7	22	17.5	17.1	15.5	18.8	16.1	24.9	12.2	14.6
	Binding of AACWT to isolated Tom70cd pretreated with N-ethylmaleinimide (NEM) (% of added) (Fig. 3c)										Binding of AAC2 to isolated mitochondria containing Tom70WT (% of added) (Fig. 3f)
	NEM (mM)	replicate 1	replicate 2	replicate 3	replicate 4							replicate 1		replicate 2		replicate 3
	0	9.69009	8.34462	12.0723	11.3468						time (min)	- NEM	+ NEM	- NEM	+ NEM	- NEM	+ NEM
	1	5.22809	6.13653	6.36438	6.76124						4	60.4068	34.1307	60.1147	33.8979	48.785	30.9471
	2	4.39851	4.78362	5.4873	5.45195						8	61.4302	36.1008	65.5021	36.7782	53.251	31.7615
	4	4.58031	4.93934	5.74029	5.71818						12	69.1826	36.2543	62.1683	33.5778	57.4281	35.4131
	(the total amount of bound protein in the abscence of NEM was set to 100 %)										(the total amount of protein bound within 12 min in the abscence of NEM was set to 100 %)
	Binding of AAC2 to isolated mitochondria containing Tom70C141A (% of added) (Fig. 3g)										Binding of AAC2 to mitochondria pretreated with NEM and trypsin (% of added) (Fig. 3h)
		replicate 1		replicate 2		replicate 3						replicate 1	replicate 2	replicate 3
	time (min)	- NEM	+ NEM	- NEM	+ NEM	- NEM	+ NEM				-T -NEM	41.552	35.6425	43.0295
	4	51.6876	48.576	47.3856	45.6234	45.0162	43.4502				-T +NEM	16.3594	15.1899	16.105
	8	48.4732	54.4905	46.6769	39.8391	45.8613	47.5019				+T -NEM	14.5157	13.7933	14.5753
	12	56.1363	53.6419	47.1174	49.8372	52.4236	43.4999				+T +NEM	12.7958	12.617	14.5753
	(the total amount of protein bound within 12 min in the abscence of NEM was set to 100 %)
	Binding of AACWT to isolated mitochondria containing Tom70WT or Tom70∆Glu (% of added) (Fig. 4c)										Import of AACWT into isolated mitochondria containing Tom70WT or Tom70∆Glu (% of added) (Fig. 4d)
		replicate 1		replicate 2		replicate 3						replicate 1		replicate 2		replicate 3
	time (min)	Tom70WT	Tom70∆Glu	Tom70WT	Tom70∆Glu	Tom70WT	Tom70∆Glu				time (min)	Tom70WT	Tom70∆Glu	Tom70WT	Tom70∆Glu	Tom70WT	Tom70∆Glu
	3	41.1509	38.818	53.0843	51.1439	56.1562	52.8195				3	8.31402	2.82445	6.8593	2.61307	7.50728	3.20208
	6	58.0093	48.5226	59.4555	62.1199	67.4007	75.2753				6	21.6686	5.82271	18.8945	5.42714	20.5607	5.79133
	10	56.5785	52.2862	67.4776	64.1182	70.337	82.5158				10	28.2735	7.66222	21.8593	9.13317	26.6585	10.1425
	(the total amount of protein bound to Tom70WT-containing mitochondria within 10 min was set to 100 %)										(the total amount of protein imported into Tom70WT-containing mitochondria within 10 min was set to 100 %)
	Import of F1β into isolated mitochondria containing Tom70WT or Tom70∆Glu (% of added) (Fig. 4e)										Binding and subsequent import of AACWT into isolated mitochondria containing Tom70WT or Tom70∆Glu (% of added) (Fig. 4f)
		replicate 1		replicate 2		replicate 3						replicate 1		replicate 2		replicate 3
	time (min)	Tom70WT	Tom70∆Glu	Tom70WT	Tom70∆Glu	Tom70WT	Tom70∆Glu					Tom70WT	Tom70∆Glu	Tom70WT	Tom70∆Glu	Tom70WT	Tom70∆Glu
	3	0.742928	0.364542	0.612346	0.296296	0.75188	0.345865				binding	24.8505	21.6421	24.7574	23.2034	18.7703	19.1552
	6	1.96115	1.61506	2.16296	1.5358	2.12531	1.48872				import	5.22075	2.61396	6.23053	3.37308	5.67376	2.71972
	10	3.49776	3.05939	3.15062	2.96296	3.8396	3.15288				(the total amount of protein bound or imported into Tom70WT-containing mitochondria was set to 100 %)
	(the total amount of protein imported into Tom70WT-containing mitochondria within 10 min was set to 100 %)
	Binding of C-terminal AAC segments to isolated mitochondria (% of added) (Fig. 5)
		replicate 1		replicate 2		replicate 3		replicate 4		replicate 5		replicate 6		replicate 7		replicate 8		replicate 9		replicate 10		replicate 11
		- trypsin	+ trypsin	- trypsin	+ trypsin	- trypsin	+ trypsin	- trypsin	+ trypsin	- trypsin	+ trypsin	- trypsin	+ trypsin	- trypsin	+ trypsin	- trypsin	+ trypsin	- trypsin	+ trypsin	- trypsin	+ trypsin	- trypsin	+ trypsin
	ML3-TMD6-DHFR	13.7263	12.6007	5.64103	11.009	8.79787	8.63137	16.6345	16.3259	17.0036	9.23971
	III-DHFR	15.1165	14.0279	13.7264	15.9033	9.61945	8.94292	11.0948	8.22668	15.4494	14.2456	9.77066	8.74821	8.26602	9.82768	8.9159	7.29773	14.5551	11.4309	14.0128	10.8307	7.51816	11.9965
	TMD4-III-DHFR	11.3653	6.12365	10.1878	4.76894	9.47879	5.14877
	II-III-DHFR	11.0655	6.46552	10.2478	6.08426	13.0511	6.79224	18.1099	6.96165
	AAC-DHFR	24.7194	12.86	30.4701	11.4104	30.0937	16.4384
	(shown is the ratio of binding to untreated vs. binding to trypin-pretreated mitochondria)
	Binding of Ugo1 to WT and tom70∆ mitochondria in the presence of NEM (% of added) (Fig. 6b)										Binding and import of ML3-TMD6-DHFR into WT and tom70∆ mitochondria (% of added) (Fig. S2b)
		replicate 1		replicate 2		replicate 3		replicate 4				replicate 1		replicate 2		replicate 3
		WT	tom70∆	WT	tom70∆	WT	tom70∆	WT	tom70∆			WT	tom70∆	WT	tom70∆	WT	tom70∆
	- NEM	11.0452	2.89032	12.7484	3.6129	8.8029	3.09553	12.4788	2.03144		binding	6.66169	9.29414	12.728	9.73735	15.0246	15.0246
	+ NEM	4.72258	2.99355	4.92903	4.12903	4.01451	3.96614	4.69166	1.59613		import	3.16968	2.26981	2.23847	4.06506	2.36383	2.75332
	(the average amount of bound Ugo1 in the abscence of NEM was set to 100 %)
	Binding of AAC modules I, II and III to isolated Tom70 (% of added) (Fig. S4a)										Binding of AAC derivates to trypsin-pretreated mitochondria (% of added) (Fig. S4b)
		replicate 1	replicate 2	replicate 3	replicate 4	replicate 5						replicate 1		replicate 2		replicate 3
	module I-DHFR	20.5196	17.4776	11.0332	15.1838							- trypsin	+ trypsin	- trypsin	+ trypsin	- trypsin	+ trypsin
	module II-DHFR	32.2162	26.8085	24.8156	23.2354	24.5758					AACWT	38.8934	20.8696	63.5609	22.0047	67.5752	21.3043
	module III-DHFR	34.0918	30.7312	45.2845	28.4749						I ∆pos	35.3	8.83978	46.6667	9.51557	59.9901	8.50829
											III ∆pos	36.9443	9.44162	33.5314	10.9091	47.4303	9.44162
											I + II ∆pos	26.5197	6.31043	15.1376	7.04393	25.174	4.78372
											II + III ∆pos	10.7233	8.16765	7.91738	6.45614	11.6608	7.09296
											∆pos	1.8209	4.54065	1.44794	4.5	2.14582	3.69588
